# Supplementary material for: Nest Box Condition and Maintenance of Barn Owls (Tyto alba) in Tropical Oil Palm Plantations
Source: Animals (Basel). 2026 Mar 12;16(6):881. doi: 10.3390/ani16060881 (PMC13023257; doi:10.3390/ani16060881)
Supplement: Supplementary file 1 [file animals-16-00881-s001.zip]

Archive with 1 entries (1 files):
- animals-4178059-supplementary.txt
