# Supplementary material for: Nest Box Condition and Maintenance of Barn Owls (Tyto alba) in Tropical Oil Palm Plantations
Source: Animals (Basel). 2026 Mar 12;16(6):881. doi: 10.3390/ani16060881 (PMC13023257; doi:10.3390/ani16060881)
Supplement: Supplementary file 1 [file animals-16-00881-s001.zip › animals-4178059-supplementary.txt]

# ==========================================================
# Barn Owl Nest Box Web App (Shiny) - Figures only (EN x-axis)
# Upload Excel (sheet: "data"); required columns:
#   Site, Year, Month, Total_Nests, Damaged, Repaired
# Figure 1: Monthly %Damaged by site (mean only, no SD/SE)
# Figure 2: Wet vs Dry comparison (boxplot + monthly medians per site)
# Export PNG/PDF for each figure (separate buttons)
# ==========================================================

library(shiny)
library(readxl)
library(dplyr)
library(ggplot2)
library(stringr)
library(purrr)
library(scales)

# ---------- Helpers ----------
month_to_num <- function(x) {
  if (is.numeric(x)) return(pmax(1, pmin(12, floor(x))))
  s <- tolower(trimws(as.character(x)))
  full <- tolower(month.name)
  abbr <- tolower(month.abb)
  i_full <- match(s, full)
  i_abbr <- match(substr(s, 1, 3), abbr)
  out <- ifelse(!is.na(i_full), i_full, ifelse(!is.na(i_abbr), i_abbr, NA_integer_))
  ifelse(is.na(out), 1L, out)
}

median_na <- function(v) median(v, na.rm = TRUE)

# ---------- UI ----------
ui <- fluidPage(
  tags$head(
    tags$style(HTML("
      .container { max-width: 1200px; }
      .note { color:#555; font-size: 0.9rem; }
      .caption { color:#444; margin-bottom: 8px; }
      .btn-row { display:flex; gap:10px; flex-wrap:wrap; }
    "))
  ),
  titlePanel("Barn Owl Nest Box – Figures (R Shiny)"),
  p(class = "note",
    "Upload your Excel (sheet: ", tags$code("data"),
    "). Required columns: ",
    tags$code("Site, Year, Month, Total_Nests, Damaged, Repaired"),
    ". Month can be 1–12 or names (Jan…Dec). Wet = May–Oct; Dry = Nov–Apr."
  ),
  sidebarLayout(
    sidebarPanel(
      fileInput("file", "Upload Excel (.xlsx/.xls)", accept = c(".xlsx", ".xls")),
      tags$hr(),
      uiOutput("sites_detected"),
      tags$hr(),
      div(class = "btn-row",
          downloadButton("dl_fig1_png", "Figure 1 (PNG)"),
          downloadButton("dl_fig1_pdf", "Figure 1 (PDF)")
      ),
      tags$br(),
      div(class = "btn-row",
          downloadButton("dl_fig2_png", "Figure 2 (PNG)"),
          downloadButton("dl_fig2_pdf", "Figure 2 (PDF)")
      )
    ),
    mainPanel(
      tabsetPanel(
        tabPanel("Figure 1",
                 br(),
                 div(class = "caption",
                     strong("Figure 1. "),
                     "Monthly variation in percentage of damaged nest boxes across plantations (Jan 2022 – May 2023). ",
                     "Lines show mean %Damaged per site."
                 ),
                 plotOutput("fig1", height = "460px")
        ),
        tabPanel("Figure 2",
                 br(),
                 div(class = "caption",
                     strong("Figure 2. "),
                     "Comparison of %Damaged between wet- and dry-season months across plantations. ",
                     "Boxplots summarize distributions; points are plantation-level monthly medians."
                 ),
                 plotOutput("fig2", height = "440px")
        )
      )
    )
  )
)

# ---------- SERVER ----------
server <- function(input, output, session){

  # Read & normalize
  dat <- reactive({
    req(input$file)
    wb <- readxl::excel_sheets(input$file$datapath)
    sheet <- if ("data" %in% wb) "data" else wb[1]
    raw <- read_excel(input$file$datapath, sheet = sheet)

    # Accept header variations
    getcol <- function(df, candidates) {
      nm <- names(df)
      ix <- match(tolower(candidates), tolower(nm))
      ix <- ix[!is.na(ix)]
      if (length(ix)) nm[ix[1]] else NA_character_
    }

    cn_site    <- getcol(raw, c("Site","site"))
    cn_year    <- getcol(raw, c("Year","year"))
    cn_month   <- getcol(raw, c("Month","month"))
    cn_total   <- getcol(raw, c("Total_Nests","Total nests","Total","total_nests"))
    cn_damaged <- getcol(raw, c("Damaged","damaged"))
    cn_rep     <- getcol(raw, c("Repaired","repaired"))

    for (nm in c(cn_site, cn_year, cn_month, cn_total, cn_damaged, cn_rep)) {
      validate(need(!is.na(nm), "Required columns missing: Site, Year, Month, Total_Nests, Damaged, Repaired"))
    }

    df <- raw %>%
      transmute(
        Site   = .data[[cn_site]],
        Year   = as.integer(.data[[cn_year]]),
        Month  = .data[[cn_month]],
        Total_Nests = as.numeric(.data[[cn_total]]),
        Damaged     = as.numeric(.data[[cn_damaged]]),
        Repaired    = as.numeric(.data[[cn_rep]])
      ) %>%
      filter(!is.na(Site), !is.na(Year), !is.na(Month), Total_Nests > 0) %>%
      mutate(
        Month_num = month_to_num(Month),
        Date = as.Date(sprintf("%d-%02d-01", Year, Month_num)),
        Perc_Damaged = 100 * Damaged / Total_Nests,
        Perc_Repaired = 100 * Repaired / Total_Nests,
        Season = ifelse(Month_num %in% 5:10, "Wet", "Dry"),
        Site = factor(Site, levels = sort(unique(Site)))
      ) %>%
      arrange(Site, Date)

    validate(need(nrow(df) > 0, "No valid rows after parsing. Check values."))
    df
  })

  # Sites info
  output$sites_detected <- renderUI({
    df <- dat()
    req(nrow(df) > 0)
    sites <- levels(df$Site)
    tags$p(class = "note", HTML(paste0("Detected sites: <b>", length(sites), "</b>",
                                       if (length(sites)) paste0(" – ", paste(sites, collapse = ", ")) else "")))
  })

  # -------- Figure 1: Monthly %Damaged (mean only, no SD/SE) --------
  fig1_data <- reactive({
    df <- dat()
    df %>%
      group_by(Site, Date) %>%
      summarise(
        mean_pd = mean(Perc_Damaged, na.rm = TRUE),
        .groups = "drop"
      )
  })

  output$fig1 <- renderPlot({
    # Force English month labels regardless of OS locale
    try(Sys.setlocale("LC_TIME", "C"), silent = TRUE)

    f1 <- fig1_data()
    validate(need(nrow(f1) > 0, "Figure 1: no data."))

    ggplot(f1, aes(Date, mean_pd, color = Site, group = Site)) +
      geom_line(linewidth = 1.2) +  # mean line
      geom_point(size = 2) +        # points
      scale_y_continuous(labels = label_percent(accuracy = 0.1, scale = 1)) +
      scale_x_date(date_labels = "%b %Y") +
      labs(x = "Date", y = "% Damaged") +
      theme_minimal(base_size = 12) +
      theme(legend.position = "right",
            panel.grid.minor = element_blank())
  })

  # -------- Figure 2: Season boxplot + monthly medians per site --------
  fig2_points <- reactive({
    df <- dat()
    df %>%
      mutate(YM = format(Date, "%Y-%m")) %>%
      group_by(Season, Site, YM) %>%
      summarise(med = median_na(Perc_Damaged), .groups = "drop")
  })

  output$fig2 <- renderPlot({
    try(Sys.setlocale("LC_TIME", "C"), silent = TRUE)

    df <- dat()
    pts <- fig2_points()
    validate(need(nrow(df) > 0, "Figure 2: no data."))

    ggplot(df, aes(Season, Perc_Damaged)) +
      geom_boxplot(fill = "grey85", color = "black", width = 0.55, outlier.shape = NA) +
      geom_jitter(data = pts, aes(Season, med, color = Site),
                  width = 0.12, height = 0, size = 2.2, alpha = 0.8,
                  inherit.aes = FALSE) +
      scale_y_continuous(labels = label_percent(accuracy = 0.1, scale = 1)) +
      labs(x = "Season", y = "% Damaged") +
      theme_minimal(base_size = 12) +
      theme(legend.position = "right",
            panel.grid.minor = element_blank())
  })

  # -------- Download Handlers (PNG/PDF separate) --------
  # --- Figure 1 ---
  output$dl_fig1_png <- downloadHandler(
    filename = function(){ "Figure1_Monthly_Damaged.png" },
    content = function(file){
      try(Sys.setlocale("LC_TIME", "C"), silent = TRUE)
      f1 <- fig1_data()
      p <- ggplot(f1, aes(Date, mean_pd, color = Site, group = Site)) +
        geom_line(linewidth = 1.2) +
        geom_point(size = 2) +
        scale_y_continuous(labels = label_percent(accuracy = 0.1, scale = 1)) +
        scale_x_date(date_labels = "%b %Y") +
        labs(title = "Monthly variation in %Damaged (mean)",
             subtitle = "Jan 2022 – May 2023",
             x = "Date", y = "% Damaged") +
        theme_minimal(base_size = 12) +
        theme(legend.position = "right",
              panel.grid.minor = element_blank())
      ggsave(file, p, width = 9, height = 5.2, dpi = 300)
    }
  )

  output$dl_fig1_pdf <- downloadHandler(
    filename = function(){ "Figure1_Monthly_Damaged.pdf" },
    content = function(file){
      try(Sys.setlocale("LC_TIME", "C"), silent = TRUE)
      f1 <- fig1_data()
      p <- ggplot(f1, aes(Date, mean_pd, color = Site, group = Site)) +
        geom_line(linewidth = 1.2) +
        geom_point(size = 2) +
        scale_y_continuous(labels = label_percent(accuracy = 0.1, scale = 1)) +
        scale_x_date(date_labels = "%b %Y") +
        labs(title = "Monthly variation in %Damaged (mean)",
             subtitle = "Jan 2022 – May 2023",
             x = "Date", y = "% Damaged") +
        theme_minimal(base_size = 12) +
        theme(legend.position = "right",
              panel.grid.minor = element_blank())
      ggsave(file, p, width = 9, height = 5.2, device = "pdf")
    }
  )

  # --- Figure 2 ---
  output$dl_fig2_png <- downloadHandler(
    filename = function(){ "Figure2_Seasonal_Damaged.png" },
    content = function(file){
      try(Sys.setlocale("LC_TIME", "C"), silent = TRUE)
      df <- dat()
      pts <- fig2_points()
      p <- ggplot(df, aes(Season, Perc_Damaged)) +
        geom_boxplot(fill = "grey85", color = "black", width = 0.55, outlier.shape = NA) +
        geom_jitter(data = pts, aes(Season, med, color = Site),
                    width = 0.12, height = 0, size = 2.2, alpha = 0.8,
                    inherit.aes = FALSE) +
        scale_y_continuous(labels = label_percent(accuracy = 0.1, scale = 1)) +
        labs(title = "Seasonal comparison of %Damaged",
             x = "Season", y = "% Damaged") +
        theme_minimal(base_size = 12) +
        theme(legend.position = "right",
              panel.grid.minor = element_blank())
      ggsave(file, p, width = 7.2, height = 5.2, dpi = 300)
    }
  )

  output$dl_fig2_pdf <- downloadHandler(
    filename = function(){ "Figure2_Seasonal_Damaged.pdf" },
    content = function(file){
      try(Sys.setlocale("LC_TIME", "C"), silent = TRUE)
      df <- dat()
      pts <- fig2_points()
      p <- ggplot(df, aes(Season, Perc_Damaged)) +
        geom_boxplot(fill = "grey85", color = "black", width = 0.55, outlier.shape = NA) +
        geom_jitter(data = pts, aes(Season, med, color = Site),
                    width = 0.12, height = 0, size = 2.2, alpha = 0.8,
                    inherit.aes = FALSE) +
        scale_y_continuous(labels = label_percent(accuracy = 0.1, scale = 1)) +
        labs(title = "Seasonal comparison of %Damaged",
             x = "Season", y = "% Damaged") +
        theme_minimal(base_size = 12) +
        theme(legend.position = "right",
              panel.grid.minor = element_blank())
      ggsave(file, p, width = 7.2, height = 5.2, device = "pdf")
    }
  )
}

shinyApp(ui, server)
